# Supplementary material for: Personalized positive-end expiratory pressure using electrical impedance tomography in ARDS patients: a systematic review and meta-analysis
Source: Ann Intensive Care. 2026 Mar 16;16:100049. doi: 10.1016/j.aicoj.2026.100049 (PMC13010124; doi:10.1016/j.aicoj.2026.100049)
Supplement: Supplementary file 5 [file mmc5.zip]

Archive with 1 entries (1 files):
- Appendix 3 Analisi8 5.Rmd
