# Supplementary material for: Personalized positive-end expiratory pressure using electrical impedance tomography in ARDS patients: a systematic review and meta-analysis
Source: Ann Intensive Care. 2026 Mar 16;16:100049. doi: 10.1016/j.aicoj.2026.100049 (PMC13010124; doi:10.1016/j.aicoj.2026.100049)
Supplement: Supplementary file 5 [file mmc5.zip › Appendix 3 Analisi8 5.Rmd]

---
title: "Pers VS Conventional PEEP META"
author: "Danila Azzolina"
date: "(`r format(Sys.time(), '%d %b, %Y')`)"
output:
  rmdformats::readthedown:
    toc_depth: 5
    self_contained: true
    thumbnails: false
    lightbox: true
    gallery: true
    highlight: tango
---

# Mechanical Power

```{r}
library(meta)

library(meta)
meta_mixed_cont <- function(design,
                            n.e, mean.e, sd.e,
                            n.c, mean.c, sd.c,
                            studlab = NULL,
                            r = 0.5,            # correlazione per paired
                            sm = "MD",
                            method.tau = "REML",
                            lab.e = "Experimental",
                            lab.c = "Control",
                            data = NULL,
                            subgroup = NULL,
                            subgroup.name = NULL,
                            ...) {

  if (sm != "MD")
    stop("Questa funzione al momento gestisce solo sm = 'MD'.")

  ## Valuta gli argomenti dentro 'data' se fornito
  if (!is.null(data)) {
    design  <- eval(substitute(design),  data)
    n.e     <- eval(substitute(n.e),     data)
    mean.e  <- eval(substitute(mean.e),  data)
    sd.e    <- eval(substitute(sd.e),    data)
    n.c     <- eval(substitute(n.c),     data)
    mean.c  <- eval(substitute(mean.c),  data)
    sd.c    <- eval(substitute(sd.c),    data)
    #subgroup <- eval(substitute(subgroup),    data)
    if (!missing(studlab) && !is.null(substitute(studlab)))
      studlab <- eval(substitute(studlab), data)
    
    if (!missing(subgroup) && !is.null(substitute(subgroup)))
      subgroup <- eval(substitute(subgroup), data)
  }
  

  if (is.null(studlab)) {
    studlab <- seq_along(design)
  }

  design <- as.character(design)

  if (!all(design %in% c("parallel", "paired"))) {
    stop("design deve essere 'parallel' o 'paired' per ogni studio.")
  }

  dat <- data.frame(
    design, n.e, mean.e, sd.e, n.c, mean.c, sd.c, studlab,
    stringsAsFactors = FALSE
  )

  ## ---- 1. Calcolo sempre la MD ----
  TE_all <- with(dat, mean.e - mean.c)

  ## ---- 2. Varianza in base al tipo di studio ----
  # parallel: var = sd.e^2/n.e + sd.c^2/n.c
  var_par  <- with(dat, sd.e^2 / n.e + sd.c^2 / n.c)

  # paired: var = (sd.e^2 + sd.c^2 - 2*r*sd.e*sd.c) / n.e
  var_pair <- with(dat, (sd.e^2 + sd.c^2 - 2 * r * sd.e * sd.c) / n.e)

  var_all <- ifelse(dat$design == "parallel", var_par, var_pair)
  se_all  <- sqrt(var_all)

  ## ---- 3. Rimuovo eventuali studi con TE o SE mancanti ----
  ok <- !is.na(TE_all) & !is.na(se_all)

  if (any(!ok)) {
    warning("Rimossi ", sum(!ok), " studi con TE o seTE mancanti.")
  }

  TE_all   <- TE_all[ok]
  se_all   <- se_all[ok]
  dat_used <- dat[ok, ]

  ## ---- 4. Meta-analisi con metagen ----
  m_gen <- metagen(
    TE      = TE_all,
    seTE    = se_all,
    studlab = dat_used$studlab,
    sm      = sm,
    comb.fixed  = FALSE,
    comb.random = TRUE,
    method.tau  = method.tau,
    #subgroup = dat_used$subgroup,
    subgroup    = subgroup[ok],
    subgroup.name = subgroup.name,
    ...
  )

  ## ---- 5. Attacco n/mean/sd per gruppo, design e label per il forest ----
  m_gen$n.e    <- dat_used$n.e
  m_gen$mean.e <- dat_used$mean.e
  m_gen$sd.e   <- dat_used$sd.e

  m_gen$n.c    <- dat_used$n.c
  m_gen$mean.c <- dat_used$mean.c
  m_gen$sd.c   <- dat_used$sd.c

  m_gen$design    <- dat_used$design
  m_gen$r_assumed <- r

  m_gen$lab.e <- lab.e
  m_gen$lab.c <- lab.c
  m_gen$subgroup <- dat_used$subgroup
  m_gen$subgroup.name <- subgroup.name

  ## trucco: lo faccio apparire come metacont per usare il forest "a blocchi"
  class(m_gen) <- c("metacont", "meta")

  return(m_gen)
}

```


```{r echo=FALSE, fig.height=15, fig.width=10, message=FALSE, warning=FALSE, comment=NA}
# Install required packages if not already installed
library(meta)
library(readxl)
library(janitor)


# Load the Excel file
data <- read_excel("LATEST REVISED Complete_MetaAnalysis_with_MP_by_Group final_rev5DA.xlsx") |> 
  clean_names()  # Clean column names to snake_case
dt<-data
dt$study_type<-ifelse(grepl("RCT", dt$study_type), "RCT", "Observational")

dt<-dt[!dt$study_id%in%c("Somhorst_2022", "Van_der_Zee_2020", "Kazakov_2024"),]
dt$sample_paired <- ifelse(dt$sample_paired == "YES", "paired", "parallel")
# Filter only included studies

# Compute approximate SDs from SEs
dt$sd_mech_power_personalized <- dt$sd_mp_personalized_recalculated 
dt$sd_mech_power_conventional <- dt$sd_mp_conventional_recalculated

# Meta-analysis: Mechanical Power (Personalized vs. Conventional)
meta_mp <- meta_mixed_cont (
  design = dt$sample_paired,
  n.e = dt$sample_size_personalized_peep,
  mean.e = dt$mean_mp_personalized_recalculated,
  sd.e = dt$sd_mech_power_personalized,

  n.c = dt$sample_size_conventional_peep,
  mean.c = dt$mean_mp_conventional_recalculated,
  sd.c = dt$sd_mech_power_conventional,

  studlab = paste(dt$author, dt$year),
  sm = "MD",
  method.tau = "REML",
  # hakn = TRUE,
  data = dt
)

# Forest plot
forest(meta_mp, layout="meta", xlab="MD", fontsize=10, digits=2,method.ci = "WSCC", print.I2=T,fixed=F, digits.mean = 2,
       digits.sd = 2, label.left = "Conv. PEEP", label.right = "EIT guided PEEP",   print.I2.ci =T,
            hetstat = T, col.square = "red",label.e = "EIT guided PEEP", label.c = "Conv. PEEP")

# Funnel plot

```

## Funnel

```{r echo=FALSE, message=FALSE, warning=FALSE}
funnel(meta_mp, common = F,
  lwd = 2, cex = 2, pch = 16,  cex.studlab = 0.8, col = "red")
```

## Subgroup

```{r echo=FALSE, fig.height=15, fig.width=10, message=FALSE, warning=FALSE, comment=NA}
meta_mp <- meta_mixed_cont (
  design = dt$sample_paired,
  n.e = dt$sample_size_personalized_peep,
  mean.e = dt$mean_mp_personalized_recalculated,
  sd.e = dt$sd_mech_power_personalized,

  n.c = dt$sample_size_conventional_peep,
  mean.c = dt$mean_mp_conventional_recalculated,
  sd.c = dt$sd_mech_power_conventional,

  studlab = paste(dt$author, dt$year),
  sm = "MD",
  method.tau = "REML",
  subgroup=dt$study_type,
  # hakn = TRUE,
  data = dt
)


forest(meta_mp,layout = "meta", common = F, random = T, xlab = "MD", fontsize = 10, 
       digits = 2, digits.mean = 2, digits.sd = 2, method.ci = "WSCC", 
       label.left = "EIT guided PEEP",label.right = "Conv. PEEP",
       label.e = "EIT guided PEEP",label.c = "Conv. PEEP",print.I2 = T, print.I2.ci = T,col.diamond = "black",,
       print.Q = F, print.pval.Q = T, print.tau2 = F,print.tau2.ci = F, hetstat = T,
       col.square = "red")

```

# Compliance

```{r echo=FALSE, fig.height=15, fig.width=10, message=FALSE, warning=FALSE, comment=NA}
# Install required packages if not already installed


# Filter only included studies

# Compute approximate SDs from SEs
dt$sd_compliance_personalized <- dt$se_compliance_personalized * 
                                  sqrt(dt$sample_size_personalized_peep)
dt$sd_compliance_conventional <- dt$se_compliance_conventional * 
                                  sqrt(dt$sample_size_conventional_peep)

# Meta-analysis: Compliance (Personalized vs. Conventional)
meta_compliance <- meta_mixed_cont(
  n.e = dt$sample_size_personalized_peep,
  mean.e = dt$mean_compliance_personalized,
  sd.e = dt$sd_compliance_personalized,
  design=dt$sample_paired,
  n.c = dt$sample_size_conventional_peep,
  mean.c = dt$mean_compliance_conventional,
  sd.c = dt$sd_compliance_conventional,
  
  studlab = paste(dt$author, dt$year),
  sm = "MD",
 method.tau = "DL",
 # hakn = TRUE,
  data = dt
)


# Forest plot
forest(meta_compliance, layout="meta", xlab="MD", fontsize=10, digits=2,method.ci = "WSCC", print.I2=T,fixed=F, digits.mean = 2,
       digits.sd = 2, label.left = "Conv. PEEP", label.right  = "EIT guided PEEP",   print.I2.ci =T,
            hetstat = T, col.square = "red",label.e = "EIT guided PEEP", label.c = "Conv. PEEP")

# Funnel plot

```

## Funnel

```{r echo=FALSE, message=FALSE, warning=FALSE}
funnel(meta_compliance, common = F,
  level = 0.95, 
  lwd = 2, cex = 2, pch = 16,  cex.studlab = 0.8, col = "red")
```

## Subgroup

```{r echo=FALSE, fig.height=15, fig.width=10, message=FALSE, warning=FALSE, comment=NA}
meta_compliance <- meta_mixed_cont(
  n.e = dt$sample_size_personalized_peep,
  mean.e = dt$mean_compliance_personalized,
  sd.e = dt$sd_compliance_personalized,
  design = dt$sample_paired,
  n.c = dt$sample_size_conventional_peep,
  mean.c = dt$mean_compliance_conventional,
  sd.c = dt$sd_compliance_conventional,
  subgroup = dt$study_type,
   studlab = paste(dt$author, dt$year),

  sm = "MD",
 method.tau = "DL",
  hakn = TRUE,
  data = dt
)


# Forest plot
forest(meta_compliance,layout = "meta", common = F, random = T, xlab = "MD", fontsize = 10, 
       digits = 2, digits.mean = 2, digits.sd = 2, method.ci = "WSCC", 
       label.right = "EIT guided PEEP",label.left = "Conv. PEEP",
       label.e = "EIT guided PEEP",label.c = "Conv. PEEP",print.I2 = T, print.I2.ci = T,
       print.Q = F, print.pval.Q = T, print.tau2 = F,print.tau2.ci = F, hetstat = T,
       col.square = "red")

```

# PA/Fio2 ratio

```{r echo=FALSE, fig.height=15, fig.width=10, message=FALSE, warning=FALSE, comment=NA}
# Install required packages if not already installed


# Compute approximate SDs from SEs
dt$sd_pao2fio2_personalized <- dt$se_pa_o2_fi_o2_personalized * 
                               sqrt(dt$sample_size_personalized_peep)
dt$sd_pao2fio2_conventional <- dt$se_pa_o2_fi_o2_conventional * 
                               sqrt(dt$sample_size_conventional_peep)

# Meta-analysis: PaO₂/FiO₂ ratio (Personalized vs. Conventional)
meta_pao2fio2 <- meta_mixed_cont(
  n.e = dt$sample_size_personalized_peep,
  mean.e = dt$mean_pa_o2_fi_o2_personalized,
  sd.e = dt$sd_pao2fio2_personalized,
  design = dt$sample_paired,

  n.c = dt$sample_size_conventional_peep,
  mean.c = dt$mean_pa_o2_fi_o2_conventional,
  sd.c = dt$sd_pao2fio2_conventional,

  studlab = paste(dt$author, dt$year),
  sm = "MD",
 method.tau = "DL",
  hakn = TRUE,
  data = dt
)

# Forest plot
forest(meta_pao2fio2,layout = "meta", common = F, random = T, xlab = "MD", fontsize = 10, 
       digits = 2, digits.mean = 2, digits.sd = 2, method.ci = "WSCC", 
       label.right = "EIT guided PEEP",label.left = "Conv. PEEP",
       label.e = "EIT guided PEEP",label.c = "Conv. PEEP",print.I2 = T, print.I2.ci = T,
       print.Q = F, print.pval.Q = T, print.tau2 = F,print.tau2.ci = F, hetstat = T,
       col.square = "red")

```

## Funnel

```{r echo=FALSE, message=FALSE, warning=FALSE}
funnel(meta_pao2fio2, common = F,
  level = 0.95, 
  lwd = 2, cex = 2, pch = 16,  cex.studlab = 0.8, col = "red")
```

## Subgroup

```{r echo=FALSE, fig.height=15, fig.width=10, message=FALSE, warning=FALSE, comment=NA}

dt$sd_pao2fio2_personalized <- dt$se_pa_o2_fi_o2_personalized * 
                               sqrt(dt$sample_size_personalized_peep)
dt$sd_pao2fio2_conventional <- dt$se_pa_o2_fi_o2_conventional * 
                               sqrt(dt$sample_size_conventional_peep)

# Meta-analysis: PaO₂/FiO₂ ratio (Personalized vs. Conventional)
meta_pao2fio2 <- meta_mixed_cont(
  n.e = dt$sample_size_personalized_peep,
  mean.e = dt$mean_pa_o2_fi_o2_personalized,
  sd.e = dt$sd_pao2fio2_personalized,
    design = dt$sample_paired,

  n.c = dt$sample_size_conventional_peep,
  mean.c = dt$mean_pa_o2_fi_o2_conventional,
  sd.c = dt$sd_pao2fio2_conventional,
  subgroup = dt$study_type,
  studlab = paste(dt$author, dt$year),
  sm = "MD",
 method.tau = "DL",
  hakn = TRUE,
  data = dt
)

# Forest plot
forest(meta_pao2fio2,layout = "meta", common = F, random = T, xlab = "MD", fontsize = 10, 
       digits = 2, digits.mean = 2, digits.sd = 2, method.ci = "WSCC", 
       label.right = "EIT guided PEEP",label.left = "Conv. PEEP",
       label.e = "EIT guided PEEP",label.c = "Conv. PEEP",print.I2 = T, print.I2.ci = T,
       print.Q = F, print.pval.Q = T, print.tau2 = F,print.tau2.ci = F, hetstat = T,
       col.square = "red")

```

# Driving Pressure

```{r echo=FALSE, fig.height=15, fig.width=10, message=FALSE, warning=FALSE, comment=NA}
# Install required packages if not already installed

dt$sd_driving_pressure_personalized <- dt$se_driving_pressure_personalized * 
                                        sqrt(dt$sample_size_personalized_peep)
dt$sd_driving_pressure_conventional <- dt$se_driving_pressure_conventional * 
                                        sqrt(dt$sample_size_conventional_peep)

# Meta-analysis: Driving Pressure (Personalized vs. Conventional)
meta_dp <- meta_mixed_cont(
  n.e = dt$sample_size_personalized_peep,
  mean.e = dt$mean_driving_pressure_personalized,
  sd.e = dt$sd_driving_pressure_personalized,
    design = dt$sample_paired,

  n.c = dt$sample_size_conventional_peep,
  mean.c = dt$mean_driving_pressure_conventional,
  sd.c = dt$sd_driving_pressure_conventional,

  studlab = paste(dt$author, dt$year),
  sm = "MD",
  method.tau = "REML",
  hakn = TRUE,
  data = dt
)

# Forest plot
forest(meta_dp, layout="meta", xlab="MD", fontsize=10, digits=2, method.ci="WSCC",
       print.I2=TRUE, fixed=FALSE, digits.mean=2, digits.sd=2,
       label.right="Conv. PEEP", label.left="EIT guided PEEP",
       print.I2.ci=TRUE, hetstat=TRUE, col.square="red",
       label.e="EIT guided PEEP", label.c="Conv. PEEP")
# Funnel plot

```

## Funnel

```{r echo=FALSE, message=FALSE, warning=FALSE}
funnel(meta_dp, common = F,
  level = 0.95, 
  lwd = 2, cex = 2, pch = 16,  cex.studlab = 0.8, col = "red")
```

## Subgroup

```{r echo=FALSE, fig.height=15, fig.width=10, message=FALSE, warning=FALSE, comment=NA}
dt$sd_driving_pressure_personalized <- dt$se_driving_pressure_personalized * 
                                        sqrt(dt$sample_size_personalized_peep)
dt$sd_driving_pressure_conventional <- dt$se_driving_pressure_conventional * 
                                        sqrt(dt$sample_size_conventional_peep)

# Meta-analysis: Driving Pressure (Personalized vs. Conventional)
meta_dp <- meta_mixed_cont(
  n.e = dt$sample_size_personalized_peep,
  mean.e = dt$mean_driving_pressure_personalized,
  sd.e = dt$sd_driving_pressure_personalized,
    design = dt$sample_paired,

  n.c = dt$sample_size_conventional_peep,
  mean.c = dt$mean_driving_pressure_conventional,
  sd.c = dt$sd_driving_pressure_conventional,
  subgroup = dt$study_type,
  studlab = paste(dt$author, dt$year),
  sm = "MD",
  method.tau = "REML",
  hakn = TRUE,
  data = dt
)

# Forest plot
forest(meta_dp,layout = "meta", common = F, random = T, xlab = "MD", fontsize = 10, 
       digits = 2, digits.mean = 2, digits.sd = 2, method.ci = "WSCC", 
       label.left = "EIT guided PEEP",label.right = "Conv. PEEP", 
       label.e = "EIT guided PEEP",label.c = "Conv. PEEP",print.I2 = T, print.I2.ci = T,
       print.Q = F, print.pval.Q = T, print.tau2 = F,print.tau2.ci = F, hetstat = T,
       col.square = "red")

```

# Mortality

```{r echo=FALSE, fig.height=15, fig.width=10, message=FALSE, warning=FALSE, comment=NA}
# Install required packages if not already installed

library(dplyr)

dt_cl <- dt %>%
  filter(
    !is.na(mortality_personalized),
    !is.na(mortality_conventional)
  )

# Binary outcome: Mortality (Personalized vs. Conventional)
meta_mortality <- metabin(
  event.e = dt_cl$mortality_personalized,
  n.e = dt_cl$sample_size_personalized_peep,
  event.c = dt_cl$mortality_conventional,
  n.c = dt_cl$sample_size_conventional_peep,
  studlab = paste(dt_cl$author, dt_cl$year),
  sm = "RR",            # or use "OR" for Odds Ratio
  method = "MH",        # Mantel-Haenszel method
  method.tau = "REML",  # Random effects model
  hakn = TRUE,
  data = dt_cl
)

# Forest plot for Mortality
forest(meta_mortality,layout = "meta", common = F, random = T, xlab = "Risk Ratio", 
       fontsize = 10, digits = 2, digits.mean = 2, digits.sd = 2, method.ci = "WSCC", 
       label.left = "EIT guided PEEP",label.right = "Conv. PEEP",
       label.e = "EIT guided PEEP",label.c = "Conv. PEEP",print.I2 = T, print.I2.ci = T, print.Q.subgroup = F,
       print.Q = F, print.pval.Q = T, print.tau2 = F,print.tau2.ci = F, hetstat = T, print.subgroup.labels = T,
       print.subgroup.name = F,
       col.square = "red")

```

## Funnel

```{r echo=FALSE, message=FALSE, warning=FALSE}
funnel(meta_mortality, common = F,
  lwd = 2, cex = 2, pch = 16,  cex.studlab = 0.8, col = "red")
```

## Subgroup

```{r echo=FALSE, fig.height=15, fig.width=10, message=FALSE, warning=FALSE, comment=NA}

meta_mortality <- metabin(
  event.e = dt_cl$mortality_personalized,
  n.e = dt_cl$sample_size_personalized_peep,
  event.c = dt_cl$mortality_conventional,
  n.c = dt_cl$sample_size_conventional_peep,
  studlab = paste(dt_cl$author,dt_cl$year),
  sm = "RR",            # or use "OR" for Odds Ratio
  method = "MH",        # Mantel-Haenszel method
  method.tau = "REML",  # Random effects model
  hakn = TRUE,
  data = dt_cl,
  subgroup = dt_cl$study_type
)

# Forest plot for Mortality
forest(meta_mortality,layout = "meta", common = F, random = T, xlab = "Risk Ratio", 
       fontsize = 10, digits = 2, digits.mean = 2, digits.sd = 2, method.ci = "WSCC", 
       label.left = "EIT guided PEEP",label.right = "Conv. PEEP",
       label.e = "EIT guided PEEP",label.c = "Conv. PEEP",print.I2 = T, print.I2.ci = T, print.Q.subgroup = F,
       print.Q = F, print.pval.Q = T, print.tau2 = F,print.tau2.ci = F, hetstat = T, print.subgroup.labels = T,
       print.subgroup.name = F,
       col.square = "red")

```
